# Supplementary material for: The N-Terminal Region of the Polo Kinase Cdc5 Is Required for Downregulation of the Meiotic Recombination Checkpoint
Source: Cells. 2021 Sep 27;10(10):2561. doi: 10.3390/cells10102561 (PMC8533733; doi:10.3390/cells10102561)
Supplement: Supplementary file 1 [file cells-10-02561-s001.zip]

Archive with 3 entries (2 files):
- cells-1386331-supplementary/
- cells-1386331-supplementary/cells-1386331-supplementary.pdf
- cells-1386331-supplementary/Data S1_RawData.xlsx
