# Supplementary material for: The N-Terminal Region of the Polo Kinase Cdc5 Is Required for Downregulation of the Meiotic Recombination Checkpoint
Source: Cells. 2021 Sep 27;10(10):2561. doi: 10.3390/cells10102561 (PMC8533733; doi:10.3390/cells10102561)
Supplement: Supplementary file 1 [file cells-10-02561-s001.zip › cells-1386331-supplementary/Data S1_RawData.xlsx]

## Sheet: Figure 1B
	Figure 1B. Meiotic divisions (%)
	Time in meioisis (h)	wild type						zip1Δ						zip1Δ OE-CDC5						zip1Δ OE-cdc5-ΔN70						zip1Δ OE-cdc5-db7A
	0	0	0	0	0	0	0	0	0	0	0	0	0	0	0	0	0	0	0	0	0	0	0	0	0	0	0	0	0	0	0
	15	2	1	1	4	2	3	0	0	0	0	0	0	0	0	0	0	0	0	0	0	0	0	0	0	0	0	0	0	0	0
	21	17	16	15	29	33	37	0	0	0	0	0	0	9	8	9	6	4	6	0	0	0	0	0	0	9	8	7	3	5	3
	24	35	39	39	52	53	51	0	0	1	0	0	0	20	23	23	9	8	8	0	0	0	0	0	0	14	18	14	10	10	12
	38	59	52	57	65	66	63	10	10	7	6	4	5	39	33	38	21	27	23	10	11	10	8	6	4	27	27	27	26	25	25
	48	58	59	58	73	76	80	26	27	28	16	17	17	40	42	39	32	33	31	26	24	25	15	18	16	39	40	36	37	31	35
	62	71	73	74	82	78	80	36	41	40	33	34	33	48	48	51	55	51	53	39	39	41	36	36	39	52	46	46	55	49	50

## Sheet: Figure 2A
	Figure 2A. Meiotic divisions (%)
	Time in meioisis (h)	zip1Δ			zip1Δ OE-CDC5			zip1Δ OE-cdc5-S18A			zip1Δ OE-cdc5-T23A			zip1Δ OE-cdc5-T29A			zip1Δ OE-cdc5-T70A
	15	0	0	0	2	3	4	2	2	2	0	0	0	1	0	0	2	1	2
	36	9	9	11	35	33	32	30	29	31	15	12	16	28	29	27	26	27	28
	48	11	16	19	42	42	43	36	37	34	21	21	20	34	32	32	34	36	35

## Sheet: Figure 3A
	Figure 3A. Protein levels
	Cdc5
		Time in meioisis (h)	Cdc5	PGK	Cdc5/PGK
	wild type	0	3001995	72538603	0.0413848
		15	14282309	55130050	0.259066
		20	18920842	50019234	0.378271
		24	11080905	45757255	0.242167
		38	2850407	44565825	0.0639595
		48	3025578	46172346	0.0655279
		62	2192466	53316232	0.0411219
	cdc5-∆N70	0	17032108	47482250	0.358705
		15	30776720	47594320	0.646647
		20	49523170	46149021	1.07311
		24	47230624	39207795	1.20462
		38	17039362	36348701	0.468775
		48	15639496	43981806	0.35559
		62	11916715	43830163	0.271884
	cdc5-db7A	0	1851516	42395629	0.0436723
		15	13180017	55599394	0.237053
		20	21466360	55376227	0.387646
		24	17020852	60539295	0.281154
		38	3569339	43425243	0.082195
		48	3659642	60134700	0.0608574
		62	3274860	84632130	0.0386952
	Ndt80
		Time in meioisis (h)	Ndt80	PGK	Ndt80/PGK
	wild type	0	700961	72538603	0.00966328
		15	8769209	55130050	0.159064
		20	19829635	50019234	0.39644
		24	15965168	45757255	0.34891
		38	2826920	44565825	0.0634325
		48	3150542	46172346	0.0682344
		62	2306791	53316232	0.0432662
	cdc5-∆N70	0	869605	47482250	0.0183143
		15	7582707	47594320	0.15932
		20	27200950	46149021	0.589416
		24	19142466	39207795	0.488231
		38	1437027	36348701	0.0395345
		48	1741734	43981806	0.0396012
		62	2825054	43830163	0.0644546
	cdc5-db7A	0	718919	42395629	0.0169574
		15	8028857	55599394	0.144405
		20	20427177	55376227	0.36888
		24	17119020	60539295	0.282775
		38	3755212	43425243	0.0864753
		48	4092473	60134700	0.0680551
		62	3430491	84632130	0.0405341

## Sheet: Figure 3B
	Figure 3B. Meiotic divisions (%)
	Time in meiosis (h)	wilde type			cdc5-∆N70			cdc5-db7A
	0	0	0	0	0	0	0	0	0	0
	15	3	3	3	2	0	2	4	3	4
	20	8	8	9	12	11	13	12	14	19
	24	25	26	32	28	32	36	35	38	35
	38	48	55	49	49	44	41	52	52	52
	48	54	55	49	43	44	47	49	49	53
	62	53	51	55	45	46	41	55	60	59

## Sheet: Figure 3C
	Figure 3C. Sporulation efficiency (%)
		wild type	cdc5-∆N70	cdc5-db7A
	Sporulation efficiency	64	36	75
		73	46	75

## Sheet: Figure 3D
	Figure 3D. Number of spores in asci (%)
		1 spore	2 spores	3-4 spores
	wild type	3	20	20
		3	29	66
		3	16	73
	cdc5-∆N70	6	59	35
		6	51	43
		13	51	36
	cdc5-db7A	2	31	57
		1	20	77
		2	21	67

## Sheet: Figure 4A
	Figure 4A. Meiotic divisions (%)
	Time in meiosis (h)	wild type			zip1			zip1 cdc5-∆N70			zip1 cdc5-db7A
	0	0	0	0	0	0	0	0	0	0	0	0	0
	15	4	5	8	1	1	0	0	0	0	0	0	0
	20	25	25	20	2	1	0	2	2	1	1	1	1
	24	37	39	40	2	0	0	0	2	2	4	1	2
	38	55	56	59	12	15	14	4	3	2	18	23	16
	48	61	65	54	25	25	33	6	9	9	30	35	37
	62	56	60	61	44	43	48	25	34	31	45	50	53

## Sheet: Figure 4B
	Figure 4B. Protein levels
	Cdc5
		Time in meioisis (h)	Cdc5	PGK	Cdc5/PGK
	zip1D	0	4159463	65128096	0.0638659
		15	4105570	49997328	0.0821158
		20	4005496	48280561	0.0829629
		24	3876611	49853374	0.0777603
		38	18644253	37304642	0.499784
		48	28273296	31941222	0.885166
		62	6875039	25623371	0.268311
	zip1D cdc5-∆N70	0	17000072	41703349	0.407643
		15	8368314	38322803	0.218364
		20	11141739	38421534	0.289987
		24	14772767	36357534	0.406319
		38	39874880	29371878	1.35759
		48	62515665	29482664	2.12042
		62	49006161	27125386	1.80665
	zip1D cdc5-db7A	0	1972452	40540054	0.0486544
		15	2223412	44304607	0.0501847
		20	3604124	43275011	0.0832842
		24	6193176	44628221	0.138773
		38	29009726	37283699	0.778081
		48	50987256	41696056	1.22283
		62	19750052	47986753	0.411573
	Ndt80
		Time in meioisis (h)	Ndt80	PGK	Ndt80/PGK
	zip1D	0	3240937	65128096	0.0497625
		15	3194819	49997328	0.0638998
		20	3852908	48280561	0.0798025
		24	4992789	49853374	0.100149
		38	23669444	37304642	0.634491
		48	48019723	31941222	1.50338
		62	9389561	25623371	0.366445
	zip1D cdc5-∆N70	0	3843605	41703349	0.0921654
		15	3382115	38322803	0.0882533
		20	3518875	38421534	0.091586
		24	3881794	36357534	0.106767
		38	7798017	29371878	0.265493
		48	20914918	29482664	0.709397
		62	10546329	27125386	0.388799
	zip1D cdc5-db7A	0	3643455	40540054	0.089873
		15	3414095	44304607	0.0770596
		20	4892918	43275011	0.113066
		24	7051423	44628221	0.158004
		38	38463734	37283699	1.03165
		48	51294578	41696056	1.2302
		62	16036975	47986753	0.334196

## Sheet: Figure 5A-5B
	Figure 5A-5B. Protein levels
	Cdc5
	Strain	β-estradiol	Time in meioisis (h)	Cdc5	PGK	Cdc5/PGK
	zip1∆ ndt80∆ CDC5-IN	Absence	0	30427432	86464349	0.351907
			12	6631900	62165116	0.106682
			24	4776107	63862527	0.0747873
			27	4790458	67670408	0.070791
			30	4847849	37394995	0.129639
			33	4244559	39298043	0.108009
			36	4613933	39762307	0.116038
		Presence	27	127755983	38291787	3.33638
			30	93586418	36793345	2.54357
			33	72302539	50337071	1.43637
			36	63435404	47400065	1.3383
	zip1∆ ndt80∆ cdc5-∆N70-IN	Absence	0	12941001	37798883	0.342365
			12	11317775	35834950	0.315831
			24	9931669	35518439	0.27962
			27	11763664	37583585	0.313
			30	13108883	45552680	0.287774
			33	12717402	42153536	0.301692
			36	16410865	49068948	0.334445
		Presence	27	122450848	54212770	2.25871
			30	187889710	60185104	3.12186
			33	262290558	82597087	3.17554
			36	350375214	81032534	4.32388
	Red1
	Strain	β-estradiol	Time in meioisis (h)	Red1	PGK	Red1/PGK
	zip1∆ ndt80∆ CDC5-IN	Absence	0	739013	74521467	0.00991678
			12	1702254	50245066	0.033879
			24	16628840	52802082	0.314928
			27	14214086	46451894	0.305996
			30	12866001	45562062	0.282384
			33	13822993	49494185	0.279285
			36	9819115	37879090	0.259223
		Presence	27	722042	42231925	0.0170971
			30	1135878	38524212	0.0294848
			33	919819	33742189	0.0272602
			36	1323621	32832678	0.0403141
	zip1∆ ndt80∆ cdc5-∆N70-IN	Absence	0	387224	36636265	0.0105694
			12	1682144	36697688	0.0458379
			24	16918390	51875178	0.326137
			27	21428806	43123534	0.496917
			30	19568077	39889249	0.49056
			33	20495620	36211254	0.566001
			36	17609830	36287931	0.485281
		Presence	27	12474649	46269992	0.269606
			30	4917592	44198367	0.111262
			33	3680993	42799152	0.0860062
			36	6534732	73739192	0.0886195
	Mek1
	Strain	β-estradiol	Time in meioisis (h)	Mek1	PGK	Mek1/PGK
	zip1∆ ndt80∆ CDC5-IN	Absence	0	1581848	74521467	0.0212267
			12	27715583	50245066	0.551608
			24	40454308	52802082	0.76615
			27	40125383	46451894	0.863805
			30	39261404	45562062	0.861713
			33	37112379	49494185	0.749833
			36	32204085	37879090	0.850181
		Presence	27	25165335	42231925	0.595884
			30	8024008	38524212	0.208285
			33	4370568	33742189	0.129528
			36	6215131	32832678	0.189297
	zip1∆ ndt80∆ cdc5-∆N70-IN	Absence	0	497658	36636265	0.0135838
			12	23855190	36697688	0.650046
			24	46560341	51875178	0.897546
			27	44999865	43123534	1.04351
			30	46384315	39889249	1.16283
			33	43855699	36211254	1.21111
			36	39708836	36287931	1.09427
		Presence	27	40772717	46269992	0.881191
			30	37429815	44198367	0.84686
			33	33886492	42799152	0.791756
			36	49340077	73739192	0.669116
	Hop1-T318ph
	Strain	β-estradiol	Time in meioisis (h)	Hop1-T318ph	PGK	Hop1-T318ph/PGK
	zip1∆ ndt80∆ CDC5-IN	Absence	0	1673926	55883584	0.0299538
			12	21025573	39894863	0.527025
			24	40079162	39698589	1.00959
			27	31566919	37085204	0.8512
			30	30161506	33057700	0.91239
			33	22749074	33574479	0.67757
			36	19865588	28280087	0.702459
		Presence	27	3663334	29396980	0.124616
			30	2214390	29549685	0.0749379
			33	2735273	26589392	0.102871
			36	7134741	25174637	0.28341
	zip1∆ ndt80∆ cdc5-∆N70-IN	Absence	0	967841	30886788	0.0313351
			12	16710624	30722149	0.543928
			24	37072126	35060824	1.05737
			27	33485808	30557758	1.09582
			30	35152709	30961066	1.13538
			33	35483247	35552651	0.998048
			36	34942851	34229883	1.02083
		Presence	27	37603607	36057242	1.04289
			30	29705510	40983358	0.724819
			33	22084543	38094827	0.579726
			36	34828866	61867939	0.562955
	H3-T11ph
	Strain	β-estradiol	Time in meioisis (h)	H3-T11ph	PGK	H3-T11ph/PGK
	zip1∆ ndt80∆ CDC5-IN	Absence	0	1498455	55883584	0.0268139
			12	34432716	39894863	0.863086
			24	64056527	39698589	1.61357
			27	52263702	37085204	1.40929
			30	50648491	33057700	1.53212
			33	54174027	33574479	1.61355
			36	55465917	28280087	1.96131
		Presence	27	19017694	29396980	0.646927
			30	8947416	29549685	0.302792
			33	12653282	26589392	0.475877
			36	21502667	25174637	0.85414
	zip1∆ ndt80∆ cdc5-∆N70-IN	Absence	0	2137285	30886788	0.0691974
			12	28661522	30722149	0.932927
			24	53204543	35060824	1.51749
			27	61333569	30557758	2.00714
			30	57187748	30961066	1.84709
			33	57579257	35552651	1.61955
			36	62472600	34229883	1.82509
		Presence	27	50071464	36057242	1.38867
			30	42970637	40983358	1.04849
			33	48986550	38094827	1.28591
			36	64887050	61867939	1.0488
